# Supplementary material for: Ecological and Biological Studies of Two Larval Parasitoids on Two Monochamus Vectors of the Pinewood Nematode in South Korea
Source: Insects. 2024 Nov 29;15(12):943. doi: 10.3390/insects15120943 (PMC11678335; doi:10.3390/insects15120943)
Supplement: Supplementary file 1 [file insects-15-00943-s001.zip]

Archive with 1 entries (1 files):
- insects-3272061-supplementary.pdf
